# Supplementary material for: Reduced chemical application with bio-organic fertilizer to improve grain filling characteristics and fertilizer partial productivity of highland barley under irrigation regimes
Source: PLoS One. 2026 May 12;21(5):e0332951. doi: 10.1371/journal.pone.0332951 (PMC13166904; doi:10.1371/journal.pone.0332951)
Supplement: S1 Data — (XLS) [file pone.0332951.s001.xls]

## Sheet: Sheet4
												2014	2015
											total year	396.3	407.6
											growing stage	294.6	305.1	29 april-26october
											vigtative	63.2	175.8	29 april-22 july
					2020-2021 Rainfall (mm)	2016-17	40 year Avg	2015-16 Avg. Tem. (0C)	2016-17		reportive	73.9	86.3	22july-5 september
				Oct.	36	32.3333	30	13.6433	13.8967		maturity	157.5	43	5 sept - 26october
				Nov.	30	21.6667	10	7.38667	7.04333
				Dec.	4	5	9	3.01	3.25667								13.6433	13.8967	36	32.3333
				Jan.	6	4.66667	13	0.4	1.3								7.38667	7.04333	30	21.6667
				Feb.	12	9	18	5.34667	5.53								3.01	3.25667	4	5
				Mar.	33	27.3333	22	11.2733	9.93333								-0.98	1.03	6	4.66667
				Apr.	48	44	23	17.2067	15.9767	38							5.34667	5.53	12	9
				May	61	56	38	18.2533	19.8167	46.6							11.2733	9.93333	33	27.3333
				Total	396.3	407.6	410.22			66.3							17.2067	15.9767	48	44
					294.6	305.1				74.2							18.2533	19.8167	61	56
					0.743376	0.748528				93.1
			sowing to harvesting
						air temperature℃
				Year 2014	AVG	Miximum	Minimum
				Jan.	-4.4	5.8	-12.2
				Feb.	-3.9	0.5	-7.9
				Mar.	4.9	12.8	-2.2
				Apr.	9.8	15.9	4.2
				May	14.6	22.3	6.6
				Jun.	19	25.7	12.7
				Jul.	21.4	27.8	15.1
				Aug.	18.7	24.8	13.6				12645
				Sep.	14.8	19.5	11.2				16209		3564	Treatments	Grain yield	Output	Physical inputs		Labor cost (Yuan hm-2)	Total cost (Yuan hm-2)		Profit (Yuan hm-2)		Increase over control (%)
				Oct.	9.7	16.3	4.6				19021		6376		(t hm-2)	(Yuan hm-2)	(Yuan hm-2)
				Nov.	1.9	7.6	-2.5				19432		6787				Plastic film	Fertilizer
				Dec.	-5	3.2	-11.1				13046		401	M1F0	3.411	13645	0	0	1000	1000	12645		-				13.645
					17.7	24.02	11.84				18230		5585	M1F1	4.477	17907	0	698	1000	1698	16209		0.28				10.5459
											20165		7520	M1F2	5.354	21417	0	1397	1000	2397	19021		0.5				8.93492
											19904		7259	M1F3	5.632	22527	0	2095	1000	3095	19432		0.54				7.27851
						air temperature℃								M2F0	3.63	14521	375	0	1100	1475	13046		0.03				9.84475
				Year 2015	AVG	Miximum	Minimum							M2F1	5.101	20404	375	698	1100	2173	18230		0.44				9.38978
				Jan.	-4.1	4	-10.1							M2F2	5.759	23037	375	1397	1100	2872	20165		0.59				8.02124
				Feb.	-1.2	6	-7.2							M2F3	5.868	23474	375	2095	1100	3570	19904		0.57				6.57535
				Mar.	4.4	11.2	-1.2
				Apr.	10.1	17.3	3.6
				May	15	22.5	7.9
				Jun.	18.8	22.8	16
				Jul.	21.1	28.5	14.3
				Aug.	19.7	26.8	13.4							Oct.
				Sep.	15	20.2	10.5							Nov.
				Oct.	9.5	16.9	3.5							Dec.
				Nov.										Jan.
				Dec.										Feb.
					17.92	24.16	12.42							Mar.
														Apr.
										30				May
										10
										9
										13
										18
										22
										23
								7.703		38	3.983		342.7		6.73	7.703		7.2165			3.21	3.983		3.5965			410.1	342.7		376.4
							1.562	9.265	0.202778	0.787	4.77	0.19759	350	0.0213014	9.202	9.265	2.017	9.2335	0.279498		4.184	4.77	0.8805	4.477	0.244821		442.8	350	20	396.4	0.053135
							2.338	10.041	0.303518	1.515	5.498	0.380367	363.7	0.0612781	10.26	10.041	2.934	10.1505	0.406568		5.211	5.498	1.758	5.3545	0.488809		459.8	363.7	35.35	411.75	0.093916
							2.778	10.481	0.360639	1.74	5.723	0.436857	367.1	0.0711993	10.856	10.481	3.452	10.6685	0.478348		5.54	5.723	2.035	5.6315	0.565828		468.7	367.1	41.5	417.9	0.110255
								7.856			4.248		324.5		6.951	7.856		7.4035			3.013	4.248		3.6305			396.2	324.5		360.35
							2.021	9.877	0.257256	1.128	5.376	0.265537	335	0.0323575	9.958	9.877	2.514	9.9175	0.339569		4.826	5.376	1.4705	5.101	0.405041		419.3	335	16.8	377.15	0.0466213
							3.071	10.927	0.390911	1.688	5.936	0.397363	343.8	0.0594761	11.685	10.927	3.9025	11.306	0.527116		5.583	5.936	2.129	5.7595	0.586421		428.4	343.8	25.75	386.1	0.0714583
							3.965	11.821	0.50471	1.797	6.045	0.423023	347	0.0693374	12.723	11.821	4.8685	12.272	0.657594		5.692	6.045	2.238	5.8685	0.616444		432.6	347	29.45	389.8	0.0817261
								6.73			2.84		410.1
							2.472	9.202	0.367311	1.344	4.184	0.473239	442.8	0.0797366
							3.53	10.26	0.524517	2.371	5.211	0.834859	459.8	0.12119
							4.126	10.856	0.613076	2.7	5.54	0.950704	468.7	0.142892
								6.951			3.013		396.2
							3.007	9.958	0.4326	1.813	4.826	0.601726	419.3	0.0583039
							4.734	11.685	0.681053	2.57	5.583	0.85297	428.4	0.0812721
							5.772	12.723	0.830384	2.679	5.692	0.889147	432.6	0.0918728
				2019 Rainfall (mm)	2020 Rainfall (mm)	40 year Avg. Rainfall	2019 Avg. Temp (℃)	2020 Avg. Temp (℃)
			March	0.1	2.9	6	12.1	12.7
			April	15	2	8	18.3	17.5
			May	46.2	19.2	38.2	23.4	21
			June	60.6	24	33.3	28.3	26.8
			July	42.4	37.7	47.1	29.6	29
